# Supplementary material for: Capsid-like particles decorated with the SARS-CoV-2 receptor-binding domain elicit strong virus neutralization activity
Source: Nat Commun. 2021 Jan 12;12:324. doi: 10.1038/s41467-020-20251-8 (PMC7804149; doi:10.1038/s41467-020-20251-8)
Supplement: Supplementary file 4 — Source Data [file 41467_2020_20251_MOESM4_ESM.xlsx]

## Sheet: Fig 1b
Figure 1b
Red box illustrates the gel shown in the manuscript
	Lane										date: 29.04.2020
	1	ladder
	2	Unconjugated MS2-SdyT
	3	Unconjugated AP205-SpyT
	4	Unconjugated AP205-Tag
	5	RBDc-AP205 CLP conjugation after overnight incubation at 4°C
	6	RBDc-AP205 CLP conjugation after overnight incubation at 4°C + spin test,
	7	RBDc-MS2 conjugation after overnight incubation at 4°C
	8	RBDc-MS2 conjugation after overnight incubation at 4°C + spin test
	9	RBDc-AP205-SpyT conjugation after overnight incubation at 4°C
	10	RBDc-AP205-SpyT conjugation after overnight incubation at 4°C + spin test
	11	RBDc-AP205 CLP conjugation after overnight incubation at 4°C (Tris buffer)
	12	RBDc-AP205 CLP conjugation after overnight incubation at 4°C + spin test (Tris buffer)
	Lane										date: 06.05.2020
	1	ladder
	2	Unconjugated AP205-Tag
	3	RBDn-AP205 CLP conjugation after overnight incubation at RT
	4	RBDn-AP205 CLP conjugation after overnight incubation at RT + spin test
	5	RBDn-AP205 CLP conjugation after overnight incubation at RT + 1h of dialysis
	6	RBDn-AP205 CLP conjugation after overnight incubation at RT + 2h of dialysis
	7	RBDn-AP205 CLP conjugation after overnight incubation at RT + 3h of dialysis
	8	RBDn-AP205 CLP conjugation after overnight incubation at RT + 4h of dialysis
	9	Unconjugated AP205-Tag
	10	RBD(321-591)-AP205 CLP conjugation after overnight incubation at RT
	11	RBD(321-591)-AP205 CLP conjugation after overnight incubation at RT + spin test
	12	RBD(321-591)-AP205 CLP conjugation after overnight incubation at RT + 1h of dialysis
	13	RBD(321-591)-AP205 CLP conjugation after overnight incubation at RT + 2h of dialysis
	14	RBD(321-591)-AP205 CLP conjugation after overnight incubation at RT + 3h of dialysis
	15	RBD(321-591)-AP205 CLP conjugation after overnight incubation at RT + 4h of dialysis

## Sheet: Fig 2
Figure 2
			TEM picture un-cropped
																DLS
		Fig 2a														RBDc-CLP Vaccine
		Fig. 2c														RBDn-CLP Vaccine

## Sheet: Fig 4a-b
Figure 4a-b		A)
											RBDc 1st bleed				RBDc-CLP 1st bleed				RBDc 2nd bleed				RBDc-CLP 2nd bleed				Pre-bleed
										LOG(1/conc)	BS5844	BS5845	BS5846	BS5847	BS5848	BS5849	BS5850	BS5851	BS5876	BS5877	BS5878	BS5879	BS5880	BS5881	BS5882	BS5883	BS5491	BS5503	BS5513
										2	0.1497	0.1121	0.117	0.122	1.6601	3.1309	2.5075	2.6266	0.235417	0.301119	0.140322	0.812539	3.70306	3.84675	3.83119	3.89753	0.133708	0.104997	0.151414
										2.47712	0.0937	0.0705	0.0774	0.0766	0.9234	2.3085	1.7465	1.9111	0.130858	0.157066	0.090727	0.454818	3.53863	3.75457	3.61607	3.70115	0.100281	0.080754	0.096806
										2.95424	0.0692	0.0548	0.0622	0.0634	0.3966	1.3817	0.8601	0.9289	0.08281	0.089999	0.069615	0.213577	3.42124	3.69196	3.52834	3.14942	0.073225	0.063296	0.065447
										3.43136	0.0582	0.0531	0.054	0.0552	0.1808	0.5609	0.345	0.3503	0.060606	0.061698	0.055419	0.109837	3.33961	3.60324	3.36609	2.10674	0.069253	0.057008	0.050058
										3.90849	0.0592	0.0512	0.0493	0.0489	0.0963	0.2459	0.1533	0.1825	0.055419	0.050687	0.051688	0.064792	3.11957	3.1901	2.81963	1.20257	0.066854	0.058332	0.047906
										4.38561	0.0613	0.0494	0.0549	0.0506	0.067	0.1169	0.0865	0.099	0.057148	0.055055	0.049049	0.054145	2.21749	2.14869	1.79907	0.563199	0.071901	0.060483	0.049644
										4.86273	0.0565	0.0497	0.0499	0.0504	0.0554	0.0765	0.0587	0.0656	0.054782	0.051051	0.049959	0.047047	1.21603	1.05378	0.805441	0.231049	0.071405	0.058166	0.045259
										5.33985	0.0559	0.0541	0.0556	0.0502	0.0497	0.0581	0.0536	0.0553	0.055237	0.048139	0.046774	0.045591	0.485303	0.449085	0.357903	0.124397	0.065861	0.056677	0.045838
										5.81697	0.0601	0.0561	0.0514	0.051	0.0501	0.0521	0.0505	0.0503	0.053326	0.05278	0.044863	0.045955	0.211757	0.205933	0.161798	0.075348	0.073721	0.064537	0.046996
										6.29409	0.0588	0.0566	0.0516	0.0457	0.0477	0.0491	0.0516	0.0489	0.056056	0.056238	0.044408	0.048321	0.117572	0.102466	0.091455	0.057057	0.076369	0.074631	0.052623
										6.77121	0.0581	0.0553	0.051	0.0467	0.0555	0.0494	0.0458	0.0543	0.059241	0.052143	0.047866	0.04641	0.068978	0.068705	0.063336	0.048321	0.072646	0.070164	0.049148
		B)									RBDc 1st bleed				RBDc-CLP 1st bleed				RBDc 2nd bleed				RBDc-CLP 2nd bleed				Pre-bleed
											0.3229	0.2763	0.2816	0.275	1.3	3.073	2.234	2.401	0.3595	0.3814	0.2846	0.7222	9.329	9.618	8.823	6.29	0.3684	0.3156	0.2867

## Sheet: Fig 4c-d
Figure 4c-d
		C)										RBDn-CLP 1st bleed				RBDn 1st bleed		RBDn-CLP 2nd bleed				RBDn 2nd bleed				pre-bleed
											LOG(1/conc)	BS5884	BS5885	BS5886	BS5887	BS5888	BS5890	BS5987	BS5988	BS5989	BS5990	BS5991	BS5992	BS5993	BS5994	BS5491	BS5503	BS5513
											2	3.13242	3.55071	3.69057	3.5321	0.119172	0.097099	3.95815	3.84042	3.95815	3.6542	2.59728	3.00681	3.51705	2.55853	0.133708	0.104997	0.151414
											2.47712	2.3771	3.17102	3.0953	3.21299	0.068692	0.065624	3.95815	3.73953	3.85294	3.56408	1.64631	2.11568	2.77908	1.64144	0.100281	0.080754	0.096806
											2.95424	1.44323	2.261	2.48945	2.72957	0.056419	0.055627	3.95815	3.68725	3.83471	3.49882	0.874107	1.11215	1.63389	0.851186	0.073225	0.063296	0.065447
											3.43136	0.717605	1.17826	1.24576	1.62753	0.048599	0.05236	3.946	3.71054	3.85505	3.43733	0.37271	0.460526	0.820166	0.373723	0.069253	0.057008	0.050058
											3.90849	0.301097	0.530236	0.585071	0.799066	0.046026	0.047906	3.86389	3.66028	3.79633	3.32696	0.163113	0.222393	0.34215	0.165506	0.066854	0.058332	0.047906
											4.38561	0.140849	0.242006	0.264376	0.366127	0.04662	0.051668	3.36038	3.46016	3.69977	3.19625	0.087448	0.108803	0.173238	0.087355	0.071901	0.060483	0.049644
											4.86273	0.079283	0.123527	0.126002	0.162624	0.048995	0.05048	2.42699	2.69062	3.36489	2.76012	0.06195	0.068669	0.093063	0.057163	0.071405	0.058166	0.045259
											5.33985	0.065327	0.076907	0.073443	0.088785	0.04949	0.044541	1.31282	1.52039	2.42091	1.66141	0.051824	0.053021	0.062042	0.050812	0.065861	0.056677	0.045838
											5.81697	0.059685	0.062951	0.059388	0.062654	0.045927	0.046917	0.564727	0.71394	1.13838	0.77635	0.04759	0.047222	0.055322	0.044092	0.073721	0.064537	0.046996
											6.29409	0.057804	0.058002	0.051767	0.051074	0.044739	0.050282	0.277531	0.326501	0.54779	0.334602	0.051088	0.052653	0.052561	0.04851	0.076369	0.074631	0.052623
											6.77121	0.077006	0.060576	0.055924	0.056716	0.04949	0.053647	0.133841	0.162008	0.233071	0.151146	0.044184	0.046853	0.048234	0.045657	0.072646	0.070164	0.049148
		D)
												RBDn 1st bleed		RBDn-CLP 1st bleed				RBDn 2nd bleed				RBDn-CLP 2nd bleed				pre-bleed
												0.2576	0.258	3.267	4.537	4.706	5.198	2.231	2.752	3.719	2.205	12.27	12.17	13.65	11.67	0.3684	0.3156	0.2867

## Sheet: Fig 4e-f 
Figure 4e-f																	Total IgG
									AUC							serum dilution	BS5987	BS5988	BS5989	BS5990	BS5991	BS5992	BS5993	BS5994
									IgG1	IgG2a	IgG2b	IgG3				100	3.1866	3.1745	3.3142	3.0615	2.4289	2.4341	2.7382	2.3401
									6.709	4.551	5.161	0.6647				300	2.898	3.0194	3.072	3.1217	1.6212	1.807	2.1355	1.778
									6.948	6.534	5.749	0.7306				900	3.2766	3.2656	3.2361	3.2679	1.3348	1.2635	1.7997	1.0127
									7.896	5.569	3.43	1.153				2700	3.0871	3.2214	3.1334	3.2039	0.7083	0.7278	1.1417	0.6286
									6.937	6.902	3.65	2.501				8100	2.8438	2.9837	3.1354	2.9353	0.3901	0.3643	0.5341	0.2919
																24300	2.526	2.6514	2.768	2.6564	0.25	0.239	0.2872	0.2482
																72900	1.7395	2.0424	2.2602	2.1314	0.192	0.1822	0.2486	0.203
																218700	0.9616	1.3904	1.7109	1.4432	0.1691	0.1836	0.171	0.1788
																656100	0.4781	0.6987	0.7962	0.7104	0.1746	0.1789	0.1732	0.1675
																1968300	0.2592	0.3547	0.4058	0.3478	0.1544	0.1669	0.1776	0.1482
																5904900	0.2117	0.2708	0.2207	0.1993	0.141	0.1798	0.1401	0.1389
																	IgG1
																serum dilution	BS5987	BS5988	BS5989	BS5990	BS5991	BS5992	BS5993	BS5994
									AUC							100	2.9832	2.7863	2.9014	2.7228	1.5717	1.5491	2.0701	1.3058
									IgG1	IgG2a	IgG2b	IgG3				300	2.9121	2.7082	2.9481	2.9528	1.0351	0.9172	1.503	0.7415
									1.565	0.3818	0.4342	0.4287				900	2.8629	2.9215	2.9539	2.6981	0.5639	0.569	0.8994	0.4352
									1.549	0.3229	0.4664	0.455				2700	2.4707	2.558	2.8038	2.5955	0.2563	0.3123	0.3686	0.2258
									2.176	0.4233	0.4948	0.5212				8100	1.8944	2.1095	2.3419	2.1359	0.146	0.1783	0.2001	0.1401
									1.289	0.317	0.4853	0.4761				24300	1.275	1.5083	1.9117	1.3796	0.1173	0.113	0.1552	0.105
																72900	0.5791	0.7072	1.1448	0.6983	0.0858	0.0896	0.0968	0.102
																218700	0.2835	0.318	0.5259	0.4017	0.0899	0.0858	0.0893	0.0936
																656100	0.1414	0.1669	0.277	0.1674	0.0836	0.0772	0.0783	0.0718
																1968300	0.1044	0.123	0.1375	0.105	0.075	0.0814	0.0905	0.0903
																5904900	0.0945	0.0986	0.1097	0.0885	0.0839	0.095	0.0878	0.0853
																	IgG2a
																serum dilution	BS5987	BS5988	BS5989	BS5990	BS5991	BS5992	BS5993	BS5994
																100	2.5115	2.7044	2.6036	2.8921	0.097	0.0743	0.2304	0.1107
																300	2.4356	2.7725	2.5349	2.7295	0.076	0.0635	0.1339	0.0783
																900	2.239	2.7557	2.3712	2.6378	0.0725	0.0605	0.0972	0.0647
																2700	1.4741	2.467	2.2048	2.5629	0.0784	0.0718	0.0675	0.056
																8100	0.9834	1.9559	1.5607	2.2195	0.0667	0.0631	0.0724	0.0579
																24300	0.482	1.1979	0.8665	1.5513	0.0739	0.0707	0.0836	0.0625
																72900	0.222	0.5788	0.3629	0.6868	0.0608	0.0592	0.0749	0.0578
																218700	0.1493	0.2618	0.2079	0.295	0.0863	0.0634	0.0601	0.06
																656100	0.1207	0.1689	0.1138	0.1766	0.0969	0.0732	0.0729	0.0617
																1968300	0.1256	0.1392	0.1101	0.1116	0.0901	0.0708	0.0687	0.0687
																5904900	0.1	0.0899	0.0756	0.0977	0.1003	0.0867	0.0814	0.0827
																	IgG2b
																serum dilution	BS5987	BS5988	BS5989	BS5990	BS5991	BS5992	BS5993	BS5994
																100	3.1837	3.3782	2.665	2.5455	0.1789	0.1711	0.2749	0.1975
																300	2.9844	3.0856	2.246	2.1916	0.1226	0.1445	0.1823	0.1545
																900	2.3361	2.6325	1.41	1.5831	0.0909	0.1216	0.1093	0.1261
																2700	1.7239	2.0315	0.8685	1.1515	0.1193	0.1203	0.115	0.1095
																8100	1.0837	1.2806	0.609	0.6385	0.0946	0.0981	0.0918	0.0818
																24300	0.5498	0.6444	0.2777	0.3647	0.0798	0.0854	0.0757	0.0956
																72900	0.2245	0.3178	0.1707	0.178	0.0876	0.0644	0.0829	0.0874
																218700	0.1237	0.156	0.0964	0.091	0.0716	0.0861	0.0728	0.0984
																656100	0.0881	0.0918	0.0806	0.0752	0.0625	0.066	0.0765	0.0619
																1968300	0.0784	0.0853	0.0665	0.0695	0.0608	0.074	0.063	0.067
																5904900	0.0652	0.0678	0.0611	0.0672	0.0619	0.0631	0.0607	0.0722
																	IgG3
																serum dilution	BS5987	BS5988	BS5989	BS5990	BS5991	BS5992	BS5993	BS5994
																100	0.2829	0.4321	0.6626	1.5562	0.1472	0.1384	0.1144	0.1225
																300	0.2532	0.2633	0.5475	1.2434	0.1082	0.0863	0.1896	0.0983
																900	0.1896	0.2379	0.4342	1.0728	0.1138	0.1418	0.1185	0.1559
																2700	0.1754	0.1519	0.3013	0.8522	0.0739	0.0918	0.1156	0.113
																8100	0.1394	0.1359	0.2387	0.5182	0.0939	0.1023	0.0944	0.0973
																24300	0.1085	0.1029	0.138	0.2717	0.0721	0.0918	0.098	0.111
																72900	0.1005	0.1054	0.1186	0.1638	0.092	0.0708	0.1048	0.0905
																218700	0.0948	0.0993	0.108	0.1205	0.0851	0.0907	0.1246	0.0817
																656100	0.0822	0.0866	0.0682	0.099	0.0817	0.078	0.0841	0.0704
																1968300	0.0654	0.0891	0.0921	0.0862	0.0687	0.0885	0.0753	0.076
																5904900	0.0853	0.0857	0.0761	0.073	0.071	0.0847	0.0607	0.085

## Sheet: Fig 5a-c
																				extra dilutions
		BS 5995	mouse 17	VLP-RBDn					BS 5996	mouse 18	VLP-RBDn									BS 5995							BS 5996
		Serum dilution	Wells			Percent CPE	Percent Neutralisation		Serum dilution	Wells			Percent CPE	Percent Neutralisation						Serum dilution	Wells			Percent CPE	Percent Neutralisation		Serum dilution	Wells			Percent CPE	Percent Neutralisation
			Infected	Uninfected	At risk					Infected	Uninfected	At risk									Infected	Uninfected	At risk					Infected	Uninfected	At risk
		1:20	0	6	6	0	100		1:20	0	6	6	0	100						1:2560	0	8	8	0	100		1:2560	0	8	8	0	100		100	100	100	100
		1:40	0	6	6	0	100		1:40	0	6	6	0	100						1:5120	0	8	8	0	100		1:5120	0	8	8	0	100		100	100	100	100
		1:80	0	6	6	0	100		1:80	0	6	6	0	100						1:10240	0	8	8	0	100		1:10240	0	8	8	0	100		100	100	100	100
		1:160	0	6	6	0	100		1:160	0	6	6	0	100						1:20480	0	8	8	0	100		1:20480	1	7	8	12.5	87.5		100	87.5	100	100
		1:320	0	6	6	0	100		1:320	0	6	6	0	100						1:40960	2	6	8	25	75		1:40960	3	5	8	37.5	62.5		75	62.5	100	100
		1:640	0	6	6	0	100		1:640	0	6	6	0	100						1:81920	7	1	8	87.5	12.5		1:81920	6	2	8	75	25		12.5	25	100	37.5
		1:1280	0	6	6	0	100		1:1280	0	6	6	0	100						No serum	8	0	8	100	0		No serum	8	0	8	100	0		0	0	0	0
		1:2560	0	6	6	0	100		1:2560	0	6	6	0	100
		1:5120	0	6	6	0	100		1:5120	0	6	6	0	100
		1:10240	0	6	6	0	100		1:10540	0	6	6	0	100
		No serum	6	0	6	100	0		No serum	6	0	6	100	0
		BS 5997	mouse 19	VLP-RBDn					BS 5998	mouse 20	VLP-RBDn									BS 5997							BS 5998
		Serum dilution	Wells			Percent CPE	Percent Neutralisation		Serum dilution	Wells			Percent CPE	Percent Neutralisation						Serum dilution	Wells			Percent CPE	Percent Neutralisation		Serum dilution	Wells			Percent CPE	Percent Neutralisation
			Infected	Uninfected	At risk					Infected	Uninfected	At risk									Infected	Uninfected	At risk					Infected	Uninfected	At risk
		1:20	0	6	6	0	100		1:20	0	6	6	0	100						1:2560	0	8	8	0	100		1:2560	0	8	8	0	100
		1:40	0	6	6	0	100		1:40	0	6	6	0	100						1:5120	0	8	8	0	100		1:5120	0	8	8	0	100
		1:80	0	6	6	0	100		1:80	0	6	6	0	100						1:10240	0	8	8	0	100		1:10240	0	8	8	0	100
		1:160	0	6	6	0	100		1:160	0	6	6	0	100						1:20480	0	8	8	0	100		1:20480	0	8	8	0	100
		1:320	0	6	6	0	100		1:320	0	6	6	0	100						1:40960	0	8	8	0	100		1:40960	0	8	8	0	100
		1:640	0	6	6	0	100		1:640	0	6	6	0	100						1:81920	0	8	8	0	100		1:81920	5	3	8	62.5	37.5
		1:1280	0	6	6	0	100		1:1280	0	6	6	0	100						No serum	8	0	6	133.333	0		No serum	6	0	8	75	0
		1:2560	0	6	6	0	100		1:2560	0	6	6	0	100
		1:5120	0	6	6	0	100		1:5120	0	6	6	0	100
		1:10240	0	6	6	0	100		1:10540	0	6	6	0	100
		No serum	6	0	6	100	0		No serum	6	0	6	100	0
		Serum control
		Serum dilution	Wells			Percent CPE	Percent Neutralisation
			Infected	Uninfected	At risk
		1:20	ND	ND	6	#VALUE!	#VALUE!
		1:40	4	2	6	66.6667	33.3333
		1:80	6	0	6	100	0
		1:160	6	0	6	100	0
		1:320	6	0	6	100	0
		1:640	6	0	6	100	0
		1:1280	6	0	6	100	0
		1:2560	6	0	6	100	0
		1:5120	6	0	6	100	0
		1:10240	6	0	6	100	0
		No serum	6	0	6	100	0

## Sheet: Fig 5d
Figure 5d
	Raw data/dilution curves are shown in figure 4.												*End-point cutoff was OD450 0.1
														last dilution for % neutralization
													Endpoint*	RBDc (n=4)	RBDc-CLP (n=4)	RBDn-CLP (n=4)	RBDn (n=4)
											RBDc serum	BS5876	100	40
												BS5877	100	160
												BS5878	1	0
												BS5879	900	20
											RBDc-CLP serum	BS5880	656100		5120
												BS5881	656100		2560
												BS5882	218700		5120
												BS5883	72900		160
											RBDn-CLP serum	BS5987	1968300			40960
												BS5988	1968300			40960
												BS5989	5904900			81920
												BS5990	1968300			40960
											RBDn serum	BS5991	2700				80
												BS5992	8100				80
												BS5993	8100				80
												BS5994	2700				80

## Sheet: Fig 6a
BB Donors:		410							429							446							447							453
		Serum dilution	Wells			Percent CPE	Percent Neutralisation		Serum dilution	Wells			Percent CPE	Percent Neutralisation		Serum dilution	Wells			Percent CPE	Percent Neutralisation		Serum dilution	Wells			Percent CPE	Percent Neutralisation		Serum dilution	Wells			Percent CPE	Percent Neutralisation
			Infected	Uninfected	At risk					Infected	Uninfected	At risk					Infected	Uninfected	At risk					Infected	Uninfected	At risk					Infected	Uninfected	At risk
		1:20	0	8	8	0	100		1:20	1	7	8	12.5	87.5		1:20	0	8	8	0	100		1:20	1	7	8	12.5	87.5		1:20	0	8	8	0	100
		1:40	0	8	8	0	100		1:40	5	3	8	62.5	37.5		1:40	0	8	8	0	100		1:40	7	1	8	87.5	12.5		1:40	4	4	8	50	50
		1:80	7	1	8	87.5	12.5		1:80	8	0	8	100	0		1:80	5	3	8	62.5	37.5		1:80	8	0	8	100	0		1:80	8	0	8	100	0
		1:160	8	0	8	100	0		1:160	8	0	8	100	0		1:160	8	0	8	100	0		1:160	8	0	8	100	0		1:160	8	0	8	100	0
		1:320	8	0	8	100	0		1:320	8	0	8	100	0		1:320	8	0	8	100	0		1:320	8	0	8	100	0		1:320	8	0	8	100	0
		1:640	8	0	8	100	0		1:640	8	0	8	100	0		1:640	8	0	8	100	0		1:640	8	0	8	100	0		1:640	8	0	8	100	0
		1:1280	8	0	8	100	0		1:1280	8	0	8	100	0		1:1280	8	0	8	100	0		1:1280	8	0	8	100	0		1:1280	8	0	8	100	0
		1:2560	8	0	8	100	0		1:2560	8	0	8	100	0		1:2560	8	0	8	100	0		1:2560	8	0	8	100	0		1:2560	8	0	8	100	0
		1:5120	8	0	8	100	0		1:5120	8	0	8	100	0		1:5120	8	0	8	100	0		1:5120	8	0	8	100	0		1:5120	8	0	8	100	0
		No serum	8	0	8	100	0		No serum	8	0	8	100	0		No serum	8	0	8	100	0		No serum	8	0	8	100	0		No serum	8	0	8	100	0
High Titer:		305							319							331							336							379
		Serum dilution	Wells			Percent CPE	Percent Neutralisation		Serum dilution	Wells			Percent CPE	Percent Neutralisation		Serum dilution	Wells			Percent CPE	Percent Neutralisation		Serum dilution	Wells			Percent CPE	Percent Neutralisation		Serum dilution	Wells			Percent CPE	Percent Neutralisation
			Infected	Uninfected	At risk					Infected	Uninfected	At risk					Infected	Uninfected	At risk					Infected	Uninfected	At risk					Infected	Uninfected	At risk
		1:20	0	8	8	0	100		1:20	0	8	8	0	100		1:20	0	8	8	0	100		1:20	0	8	8	0	100		1:20	0	8	8	0	100
		1:40	0	8	8	0	100		1:40	0	8	8	0	100		1:40	0	8	8	0	100		1:40	0	8	8	0	100		1:40	0	8	8	0	100
		1:80	0	8	8	0	100		1:80	0	8	8	0	100		1:80	0	8	8	0	100		1:80	0	8	8	0	100		1:80	0	8	8	0	100
		1:160	0	8	8	0	100		1:160	0	8	8	0	100		1:160	0	8	8	0	100		1:160	0	8	8	0	100		1:160	0	8	8	0	100
		1:320	0	8	8	0	100		1:320	0	8	8	0	100		1:320	0	8	8	0	100		1:320	1	7	8	12.5	87.5		1:320	0	8	8	0	100
		1:640	5	3	8	62.5	37.5		1:640	6	2	8	75	25		1:640	0	8	8	0	100		1:640	5	3	8	62.5	37.5		1:640	4	4	8	50	50
		1:1280	8	0	8	100	0		1:1280	8	0	8	100	0		1:1280	1	7	8	12.5	87.5		1:1280	8	0	8	100	0		1:1280	8	0	8	100	0
		1:2560	8	0	8	100	0		1:2560	8	0	8	100	0		1:2560	3	5	8	37.5	62.5		1:2560	8	0	8	100	0		1:2560	8	0	8	100	0
		1:5120	8	0	8	100	0		1:5120	8	0	8	100	0		1:5120	8	0	8	100	0		1:5120	8	0	8	100	0		1:5120	8	0	8	100	0
		No serum	8	0	8	100	0		No serum	8	0	8	100	0		No serum	8	0	8	100	0		No serum	8	0	8	100	0		No serum	8	0	8	100	0
Low Titer:		342							350							362							375							395
		Serum dilution	Wells			Percent CPE	Percent Neutralisation		Serum dilution	Wells			Percent CPE	Percent Neutralisation		Serum dilution	Wells			Percent CPE	Percent Neutralisation		Serum dilution	Wells			Percent CPE	Percent Neutralisation		Serum dilution	Wells			Percent CPE	Percent Neutralisation
			Infected	Uninfected	At risk					Infected	Uninfected	At risk					Infected	Uninfected	At risk					Infected	Uninfected	At risk					Infected	Uninfected	At risk
		1:20	0	8	8	0	100		1:20	0	8	8	0	100		1:20	0	8	8	0	100		1:20	0	8	8	0	100		1:20	0	8	8	0	100
		1:40	0	8	8	0	100		1:40	0	8	8	0	100		1:40	0	8	8	0	100		1:40	0	8	8	0	100		1:40	0	8	8	0	100
		1:80	0	8	8	0	100		1:80	4	4	8	50	50		1:80	0	8	8	0	100		1:80	1	7	8	12.5	87.5		1:80	0	8	8	0	100
		1:160	0	8	8	0	100		1:160	8	0	8	100	0		1:160	0	8	8	0	100		1:160	7	1	8	87.5	12.5		1:160	1	7	8	12.5	87.5
		1:320	0	8	8	0	100		1:320	8	0	8	100	0		1:320	0	8	8	0	100		1:320	8	0	8	100	0		1:320	2	6	8	25	75
		1:640	5	3	8	62.5	37.5		1:640	8	0	8	100	0		1:640	4	4	8	50	50		1:640	8	0	8	100	0		1:640	6	2	8	75	25
		1:1280	5	3	8	62.5	37.5		1:1280	8	0	8	100	0		1:1280	7	1	8	87.5	12.5		1:1280	8	0	8	100	0		1:1280	7	1	8	87.5	12.5
		1:2560	8	0	8	100	0		1:2560	8	0	8	100	0		1:2560	8	0	8	100	0		1:2560	8	0	8	100	0		1:2560	8	0	8	100	0
		1:5120	8	0	8	100	0		1:5120	8	0	8	100	0		1:5120	8	0	8	100	0		1:5120	8	0	8	100	0		1:5120	8	0	8	100	0
		No serum	8	0	8	100	0		No serum	8	0	8	100	0		No serum	8	0	8	100	0		No serum	8	0	8	100	0		No serum	8	0	8	100	0

## Sheet: Fig 6b 
Figure 6b
											Serum dilution (cutoff 50% neutralization) *
											RBDn-CLP (prime)	RBDn-CLP (boost)	SARS-CoV-2 patients (High titer)	SARS-CoV-2 patients (Low titer)
											160	40960	1280	640
											160	40960	160	80
											1280	81920	640	40
											160	40960	320	40
													80	20
													320	320
													320	80
													2560	640
													320	80
													640	320
											*Neutralization raw data is shown in figure 5b,c and 6a

## Sheet: Suppl. Fig 1
Supplementary figure 1
	Only "blank" gel has been cropped from published figure

[truncated: 5 more sheets: Suppl. Fig 2c, Suppl. Fig 3, Suppl. Fig 4, Suppl. Fig 7, Suppl. fig 8]
